# Supplementary material for: Swill and Pig Manure Substrates Differentially Affected Transcriptome and Metabolome of the Black Soldier Fly Larvae
Source: Int J Mol Sci. 2024 Nov 12;25(22):12147. doi: 10.3390/ijms252212147 (PMC11594880; doi:10.3390/ijms252212147)
Supplement: Supplementary file 1 [file ijms-25-12147-s001.zip]

Archive with 1 entries (1 files):
- ijms-3245559-supplementary.rar
